# Supplementary material for: Dynamics of Bacterioplankton Communities during Wet and Dry Seasons in the Danjiangkou Reservoir in Hubei, China
Source: Life (Basel). 2023 May 17;13(5):1206. doi: 10.3390/life13051206 (PMC10220977; doi:10.3390/life13051206)
Supplement: Supplementary file 1 [file life-13-01206-s001.zip]

Archive with 1 entries (1 files):
- life-2346762-supplementary.pdf
